# Supplementary material for: The Inflammatory Transcription Factors NFκB, STAT1 and STAT3 Drive Age-Associated Transcriptional Changes in the Human Kidney
Source: PLoS Genet. 2015 Dec 17;11(12):e1005734. doi: 10.1371/journal.pgen.1005734 (PMC4682820; doi:10.1371/journal.pgen.1005734)
Supplement: S2 Table — (XLS) [file pgen.1005734.s011.xls]

## Sheet: GEO overlap summary data
Microarray Dataseta	Microarray Study Descriptionb	NFKB (RelA) P-valuec	STAT1 P-valued	STAT3 P-valuee	NFKB (RelA) enrichmentf	STAT1 enrichmentg	STAT3 enrichmenth	NFKB (RelA) ranki	STAT1 rankj	STAT3 rankk	Significantly enriched, >1.5 fold and among top 5% of most enriched TFs?l
Rodwell et al. 2004	Human kidney aging	8.41e-18	2.25e-10	2.58e-10	3.18	4.41	2.11	2	1	3	Yes (ALL 3)
GSE30122	Diabetic kidney disease tubules vs. normal	2.6224e-09	0.011357	0.00050233	1.61	1.76	1.44	1	ND	ND	Yes (NFKB)i
GSE12056	CREB knockdown AML cells	8.862e-09	4.9249e-07	2.1115e-26	1.42	2.73	1.69	ND	15	26	No
GSE27524	Ewing Sarcoma EWS-FLI1 knockdown	1.4128e-06	1.0982e-15	1.6208e-10	1.32	1.3	1.2	ND	ND	ND	No
GSE17204	DJ-1 knockdown neuroblastoma cells	2.9299e-06	2.3692e-07	3.7255e-07	1.55	1.41	1.34	31	ND	ND	No
GSE51812	Chondrocyte differentiation	2.5617e-05	4.1249e-06	6.5173e-14	1.58	2.21	1.7	114	ND	71	No
GSE15568	Cystic fibrosis rectal epithelia	0.00973408	0.026292	0.00070794	1.49	1.82	1.31	ND	ND	ND	No
GSE36297	Skeletal muscle inherited insulin resistance	0.06301	0.012566	0.0006434	2.36	2.19	2.86	ND	ND	ND	No
GSE46538	PDE1C knockdown glioblastoma cells	0.073279	0.0037266	6.68e-08	1.51	1.37	1.27	ND	ND	ND	No
GSE26888	HeLa cells SON siRNA	0.11249	0.34009	0.49	1.53	1.12	1.29	ND	ND	ND	No
GSE35200	GSK-3B knockdown AML cells	0.12727	0.0068191	0.30467	1.45	1.32	1.13	ND	ND	ND	No
GSE5059	Lung epithelium	0.27092	0.3286	0.39527	1.35	2.54	2.53	ND	ND	ND	No
GSE2222	FOXM1 knockdown BT-20 cells	0.29727	0.085	0.0024	1.55	2.44	1.31	ND	ND	ND	No
GSE30803	Pancreatic beta cells vs. other tissues	0.44036	0.2616	0.032772	1.08	1.15	1.22	ND	ND	ND	No
GSE20602	Nephrosclerosis glomeruli	0.58263	0.004	0.256	1.07	1.96	1.05	ND	ND	ND	No
GSE53394	ERK5 siRNA MCF-7 cells	0.6204	0.045453	0.014294	1.17	1.07	1.32	ND	ND	ND	No
GSE10393	Hepatocellular Carcinoma	0.7063	0.11914	0.010984	1.25	0.87	1.39	ND	ND	ND	No
GSE26910	Stromal signatures prostate cancer	0.84744	0.009269	7.001e-07	1	2.69	4.51	ND	ND	12	No
GSE4975	p63 inactivation squamous cell lines	0.91649	1	0.97	1.01	0.88	1	ND	ND	ND	No
GSE36879	PGC1a shRNA melanoma cells	1.6527e-07	5.6914e-17	1.967e-39	1.36	1.34	1.95	ND	ND	8	YES (STAT3)i
GSE41150	MED1 knockdown prostate cancer cells	0.2168	0.001433	0.76	1.7	14.02	0.77	ND	ND	ND	No
