# Supplementary material for: The Inflammatory Transcription Factors NFκB, STAT1 and STAT3 Drive Age-Associated Transcriptional Changes in the Human Kidney
Source: PLoS Genet. 2015 Dec 17;11(12):e1005734. doi: 10.1371/journal.pgen.1005734 (PMC4682820; doi:10.1371/journal.pgen.1005734)
Supplement: S3 Table — (XLS) [file pgen.1005734.s012.xls]

## Sheet: Shared aging genes
Genea	Ratb	Humanc
mmp7	3.14345	0.0288137
gzmk	2.80411	0.00610794
gzma	2.36108	0.0101232
a2m	2.33732	0.00871947
cthrc1	2.25511	0.0122947
ccl5	2.17404	0.010341
cd69	1.99818	0.0167464
gpnmb	1.92046	0.0118633
ms4a6a	1.66172	0.0054776
snca	1.64389	0.00164343
ptpn22	1.51705	0.00483938
nkg7	1.51411	0.00437417
mrc1	1.45564	0.0135018
rgs1	1.4052	0.0180193
clec10a	1.38892	0.0079376
parvg	1.37331	0.00236705
fam26f	1.3618	0.00357363
ms4a7	1.31142	0.0102725
ptprc	1.18252	0.0144471
kng1	1.13472	-0.0150405
ccr1	1.12484	0.00365734
il10ra	1.10708	0.00813931
rac2	1.10351	0.00475298
cd38	1.09988	0.00293427
cd14	1.0865	0.0174087
csf1r	1.08316	0.00781091
birc3	1.07701	0.0129316
myo1f	1.06261	0.00633131
ikzf1	1.04419	0.00318409
dkk3	1.0373	0.00462979
ltb	1.03205	0.0112582
lcp2	1.03069	0.00385927
nfkbiz	1.0234	0.0123507
scn5a	1.01567	0.00373394
hcls1	1.00809	0.0142807
c1qb	1.00305	0.0210604
c1qc	0.992466	0.0202587
gabrp	0.98793	0.0115856
tmem173	0.98478	0.0048186
akna	0.972687	0.00252622
msr1	0.949793	0.00233978
bcl2a1	0.936399	0.00568135
coro1a	0.934203	0.00844308
laptm5	0.921561	0.0133099
c1qa	0.921321	0.0217984
mpeg1	0.912845	0.0100671
hmha1	0.908968	0.00846499
psmb8	0.903541	0.00726125
c1s	0.901195	0.0194545
comp	0.886638	0.0080811
prex1	0.872251	0.00337464
selplg	0.867662	0.00248345
fibin	0.866812	0.00632746
irf8	0.858445	0.00753686
arhgap30	0.856587	0.00173321
arhgap25	0.837607	0.00367146
axl	0.834568	0.00230418
rftn1	0.829969	0.00914059
cxcr4	0.826949	0.0116169
ppp1r18	0.823275	0.00290199
vtcn1	0.820072	0.00496542
pik3cd	0.801339	0.00242385
cfb	0.785075	-0.00184
tyrobp	0.78326	0.022579
rtn1	0.771966	0.00535201
gng2	0.762897	0.00257573
tap1	0.748822	0.00860816
rgs10	0.748669	0.00281235
vcam1	0.732136	0.0184867
tagln	0.730032	0.00923831
fas	0.727201	0.00348523
arhgef6	0.726681	0.00385521
rgs19	0.712585	0.00313918
osmr	0.705003	0.00256321
fxyd5	0.69974	0.00430148
slamf8	0.678941	0.00585936
gbp5	0.669341	0.00512133
plekho1	0.6584	0.00902838
fam49a	0.656284	0.00690676
fcer1g	0.653324	0.00727837
psmb9	0.637351	0.0121838
casp1	0.630541	0.0041994
ptpre	0.62348	0.00348018
cdh11	0.613796	0.00397151
tpm1	0.601748	0.00563291
stk10	0.596557	0.00258221
tbxas1	0.594015	0.00328465
tnfrsf25	0.583371	0.00225395
c1r	0.522554	0.021545
lacc1	0.51715	0.00457397
map3k8	0.496022	0.00814894
dlgap1	0.488907	0.00219746
lysmd2	0.48805	0.00549881
gmfg	0.481787	0.00630083
mcam	0.462804	0.00505546
lyn	0.454457	0.00484106
cmtm7	0.442865	0.0045281
adra2a	0.441739	0.00560875
ptger3	0.425236	-0.00560949
tbc1d2b	0.402204	0.000849461
arhgdib	0.386805	0.00973243
ifitm1	0.376412	0.00996831
ly6e	0.31453	0.00612369
tnc	0.0116712	0.907117
vim	0.00920317	0.747674
nudt7	-0.288958	-0.00306025
tesc	-0.478615	0.00521997
slc4a1	-0.481793	-0.0101493
sult1c2	-0.530171	-0.00667272
fam101b	-0.534444	0.00461974
cycs	-0.536071	-0.00329474
prkaa2	-0.573162	-0.0019936
tgfbi	-0.801497	0.0108254
tnfrsf11b	-0.936207	0.0135967
