# Supplementary material for: The Inflammatory Transcription Factors NFκB, STAT1 and STAT3 Drive Age-Associated Transcriptional Changes in the Human Kidney
Source: PLoS Genet. 2015 Dec 17;11(12):e1005734. doi: 10.1371/journal.pgen.1005734 (PMC4682820; doi:10.1371/journal.pgen.1005734)
Supplement: S5 Table — (XLS) [file pgen.1005734.s014.xls]

## Sheet: STAT1 targets
Genea	Log2FC IFNg vs. controlb
IRF1	3.55636
TAP1	3.06006
ICAM1	2.62545
IFIT3	2.39359
IRF9	2.28234
PARP9	2.12091
HLA-E	1.85739
TRIM21	1.58806
DTX3L	1.53085
SOCS3	1.4499
ITPKC	1.37158
STAT3	1.09091
PLSCR1	1.06776
ZC3HAV1	1.03664
BCL6	1.01477
IFI16	0.980565
PML	0.943039
MX1	0.936619
IFITM1	0.904887
WARS	0.889353
UBE2L6	0.855842
PSMB8	0.793333
CASP7	0.786035
STAT2	0.774127
TNFRSF1A	0.77394
WDR25	0.771386
NNMT	0.727631
BAK1	0.705788
STAT1	0.65599
IFIT1	0.575053
KIF2A	0.46342
ADCK4	0.438588
ISG15	0.400081
DDX23	0.398054
IFITM2	0.302856
ADAR	0.285654
MED16	0.096097
AIF1L	-0.365519
C22orf29	-0.480594
BMF	-1.40651

## Sheet: STAT3 targets
Genea	Log2FC IL6 vs. controlb	Log2FC S3I-201 vs. IL6c
SOCS3	1.95478	0.187434
LRG1	0.776589	-0.80222
CXCL2	0.750203	-1.23202
BCL6	0.749467	-0.694809
GBP2	0.666754	-0.954895
EFNA1	0.617887	-0.625357
MYC	0.577238	-1.1914
IFI16	0.54234	-0.635656
BCL3	0.490301	0.131325
CD59	0.488466	-0.645554
IRF2BP2	0.450433	-0.567917
LEPROT	0.423655	-0.434909
NNMT	0.404924	-0.364324
CTSB	0.400626	-0.435227
FLOT1	0.394486	-0.349988
SOD2	0.38294	-0.5632
KCNJ15	0.381842	-0.492072
EPAS1	0.358323	-0.402239
PDZK1IP1	0.337942	-0.429711
NDRG1	0.328691	-0.371854
C17orf62	0.323883	-0.191458
STAT3	0.32051	-0.276918
TM4SF1	0.319325	-0.313925
IRF9	0.311278	-0.33551
MVP	0.310416	-0.210563
NAMPT	0.301068	-0.426438
VRK3	0.287705	-0.23866
DUSP23	0.287654	-0.300702
NFKBIZ	0.279869	-0.34797
BIRC3	0.278484	-0.699433
SHC1	0.261768	0.0168389
PGS1	0.247291	-0.04782
TNFRSF1A	0.225847	-0.156586
G0S2	0.0417085	-0.327121
KLF9	-0.0727708	0.450496
UBE2D3	-0.234149	0.177338
ZNF473	-0.282561	0.414861
DTL	-0.11676	0.396844
EIF1	-0.13937	0.381191
RUNX1	-0.148225	0.45543
NFIL3	-0.187457	0.424507
ZNF473	-0.222716	0.414861
ANKRD46	-0.359381	0.464516

## Sheet: NFkB targets
Genea	Log2FC TNF vs. controlb
TNFAIP3	5.2264
EFNA1	4.37671
LTB	3.93835
ICAM1	3.84325
NFKBIA	3.34274
BIRC3	3.29343
IRF1	3.0657
NFKBIE	2.61805
CD83	2.55429
SGPP2	2.51321
MSC	2.3885
HIVEP1	2.14323
NFKB2	2.10456
TRAF1	2.09883
JUNB	2.06923
TNIP1	2.00804
NFKB1	2.00077
NFKBID	1.66647
TIFA	1.50818
IL4I1	1.36677
PIK3CD	1.10547
TRAF3	1.06554
CD40	1.0021
TAP1	0.822809
TRAF4	0.786486
NFKBIB	0.785577
CD70	0.770779
IFIT3	0.730632
TANK	0.680609
SH2B3	0.531526
CFLAR	0.495926
ARL6IP5	0.434239
SLC9A8	0.42904
IFIH1	0.3924
WDR74	0.381112
RFX5	0.363038
C17orf49	0.331976
EBI3	0.328452
TYK2	0.301559
TAPBP	0.294737
RARA	-0.578659
BMF	-0.892792
HNF1B	-1.47711

## Sheet: IFNg targets
Genea	Log2FC IFNg vs. controlb
TAP1	3.06006
GBP2	2.68952
IRF1	3.55636
PRAGMIN	1.38138
GBP1	2.80894
ICAM1	2.62545
SLC2A3	1.3548
PARP9	2.12091
MST1	-1.20089
TNFRSF1A	0.77394
PARP14	0.968281
TMEM149	1.1611
APOL2	1.9128
STAT3	1.09091
IL18BP	1.4671
SLC26A11	1.17424
GDF15	0.351592
SCO2	0.361733
C14orf109	-0.358552
BMF	-1.40651
WDR25	0.771386
ADRB2	-0.854578
DHTKD1	-0.30743
LTBR	0.314317
FAM46A	0.307093
STAMBPL1	0.69443
RALGDS	0.660384
KILLIN	0.673871
KCNK3	0.384906
RAB11FIP1	-0.272154
WWTR1	-0.270672
ATG2A	0.200449
EIF2AK4	0.22618
SLC25A28	0.591062
WAC	-0.504965
VDAC3	-0.136407
ZNF248	0.234851
PDZK1	-0.532091
SPAG1	-0.322183
SDCCAG3	0.212714
LAMB1	0.224783
PTGER2	-0.229358
KIAA1804	-0.232373
SERTAD2	-0.366879
C14orf105	-0.520245
ATP6V1B2	0.406965
LYPLA1	0.329053
TRIM21	1.58806

## Sheet: IL6 targets
Genea	Log2FC IL6 vs. controlb	Log2FC S3I-201 vs. IL6c
SOCS3	1.95478	0.187434
CEBPD	0.835042	-0.943499
BCL6	0.749467	-0.694809
BCL3	0.648768	0.131325
EFNA1	0.617887	-0.625357
GAS2L3	0.537955	-0.534904
SLC2A3	0.447477	-0.14993
ABCB7	0.436488	-0.378143
REC8	0.422629	-0.142272
ODZ3	0.399539	-0.386329
NNMT	0.404924	-0.364324
ERGIC2	0.366921	-0.59539
WDR86	0.350898	-0.729315
MAP3K1	0.30978	-0.41816
TADA2B	0.302191	-0.193624
EPAS1	0.358323	-0.402239
THOC2	0.261586	-0.357633
STAT3	0.32051	-0.276918
SIX4	0.235694	-0.230497
TM4SF1	0.319325	-0.313925
PLLP	0.216041	-0.306879
ZRANB1	0.215261	0.0327933
PFKFB3	0.214384	0.0186137
TSC22D1	0.211048	-0.570648
LOC728564	-0.208634	0.152756
PLK4	-0.21771	0.413512
NIPA2	-0.218039	0.123007
SLC10A3	-0.265805	0.209036
FAM117B	-0.329615	0.13554
NCBP2	-0.341937	-0.10491
PICALM	-0.344663	0.0414954
AKAP11	-0.349488	0.379867

## Sheet: TNF targets
Genea	Log2FC TNF vs. controlb
CCL2	4.59623
VCAM1	2.52142
LTB	3.93835
BIRC3	3.29343
TNFAIP3	5.2264
IL8	3.30558
MAP3K8	3.33445
CCL20	6.47242
CXCL2	3.41019
IL6	2.94794
ELF3	2.19491
TNFAIP2	3.20091
IRF1	3.0657
IL32	0.892778
CEBPB	1.32831
IRAK2	3.0971
IER5	1.51938
ICAM1	3.84325
SOCS3	1.24204
SOD2	1.41794
JUNB	2.06923
BCL3	1.53054
CH25H	2.61098
NFKBIA	3.34274
LAMB3	2.64857
MAFF	1.67976
CLDN1	0.972819
IFNGR2	2.19455
CAV1	1.03933
IFNAR2	1.5453
PDGFB	2.86694
RNF144B	2.66795
EPHA2	0.619051
RELB	1.88823
COL4A1	0.756081
TNFRSF10B	1.37518
EGR2	1.37459
KLF6	1.473
IL10RB	1.33507
RND3	0.841974
FAM176A	2.3309
COL16A1	0.486098
FAM110B	1.47295
SLC2A6	2.27984
S100A3	1.45452
MICB	1.53117
GPR68	1.83002
CITED4	1.44099
TRAF1	2.09883
STAT5A	1.22308
PIK3CD	1.10547
SERPINA1	0.782243
CDC42EP2	2.13035
TP53BP2	1.90496
MMP1	1.5309
PIM1	1.6641
ERN1	1.71466
TUBB2B	1.04121
TNFRSF9	2.79333
SDC4	0.810746
ABCB1	1.00347
CEBPD	1.2475
STOML1	1.13359
FUT4	1.1021
SERPINB8	1.16876
PFKFB3	0.604201
MEGF6	0.877523
IER3	0.821321
ARRDC2	0.525128
TNIP1	2.00804
WTAP	0.994602
STK10	0.589435
LAMC2	0.773162
ATP2B1	0.752344
NFKB2	2.10456
BMP2	2.67106
PLAUR	0.533169
PTGER4	1.0982
ELF4	0.581593
IFNAR1	1.23478
ISM1	1.24338
HOXD1	0.9492
ANXA5	0.439954
NFKB1	2.00077
SLC22A4	3.0452
SLC9A8	0.42904
PPP4R4	2.39725
SBNO2	1.1832
CD40	1.0021
LUZP1	0.881769
ZMIZ2	1.02506
CSNK1E	0.344979
SH3KBP1	0.217469
B4GALT5	0.952577
ZGPAT	0.228846
CHMP4B	0.356539
C20orf24	0.217423
BIRC2	1.24371
TICAM1	0.821785
STK40	0.426125
SEC14L2	0.871722
DDX27	0.282056
CCDC127	0.261888
SLC25A24	1.88392
THOC5	0.261637
NFKBIB	0.785577
ZFYVE27	0.461077
MRPL23	0.172695
PAX8	0.541921
IL23A	2.52524
PIK3IP1	0.416401
SPATA5L1	1.00837
DENND5A	0.620673
EGLN2	0.407068
ARHGEF16	0.602685
TCEB3	0.294889
ABR	0.632905
SLC43A2	1.94223
SEC63	0.842605
UBC	0.178098
ZSWIM4	0.831002
URG4	0.858736
MAMLD1	1.78902
GOLGA7B	1.84891
SLC31A2	1.48311
SHB	1.16879
DNAJA1	0.400683
NGF	2.63704
NINJ1	0.897575
PPP3CC	0.742433
JAG1	1.72558
CCRN4L	1.27995
BTG1	0.921768
ZFP36L2	0.759187
CYP2S1	0.598226
C1orf106	1.42587
GHITM	0.238227
TIFA	1.50818
ZC3H12A	2.52071
ZNF697	0.315963
TUBB2A	1.53869
CD83	2.55429
NIPAL4	1.33226
SGPP2	2.51321
BTG3	1.31104
CSF2	5.68494
DNAJB6	0.628865
PPIF	0.558096
NAB1	1.2908
GCH1	1.71315
G0S2	4.04164
EFNA1	4.37671
NXF1	0.13216
TRAP1	-0.133987
TMEM203	-0.217084
SLC30A1	-0.263349
PLEKHA2	-0.298678
PMS2L3	-0.31156
ATP2A2	-0.332981
GAS8	-0.336863
EMP1	-0.34298
ALDH5A1	-0.359395
SH3PXD2A	-0.36146
ZDHHC7	-0.386508
ANKZF1	-0.387687
FAM108C1	-0.408323
SEPX1	-0.419969
ABHD6	-0.447142
RERE	-0.461426
NUDT18	-0.475523
DOLPP1	-0.51249
KCTD14	-0.527949
RSBN1L	-0.544782
THAP7	-0.550432
HOXA5	-0.554843
KIAA0513	-0.563398
CDKL2	-0.579191
EIF4ENIF1	-0.588857
VEGFA	-0.596787
PPP1R3D	-0.602075
ETS2	-0.606071
RASSF7	-0.616458
MC1R	-0.630554
BCDIN3D	-0.645968
DRD4	-0.657881
RASAL1	-0.660507
ZNF436	-0.669584
BEND7	-0.706287
RHOB	-0.724384
IER5L	-0.743797
KIAA1539	-0.770813
HOXB5	-0.775618
SYNM	-0.808101
AGPAT9	-0.809365
FZD5	-0.818801
SPSB2	-0.821802
STAMBPL1	-0.875126
IRX3	-0.889542
THAP10	-0.890632
TSC22D1	-0.891797
LRP5L	-0.992798
SLC27A3	-1.00698
CITED2	-1.01158
PRKCE	-1.01719
TFAP2A	-1.05906
LIN28	-1.0681
ARHGAP24	-1.08141
DDIT3	-1.08761
ID1	-1.09006
PPM1B	-1.10219
OTUD1	-1.15101
PANK1	-1.1626
TBX18	-1.16291
ERRFI1	-1.18144
IGFBP3	-1.21071
TGFBR2	-1.26523
TMEM139	-1.29756
RUNX2	-1.33451
DBP	-1.363
TRIB1	-1.39585
ISL1	-1.42186
HLF	-1.46545
PAX6	-1.46821
MGC16121	-1.47561
HNF1B	-1.47711
NR2F2	-1.57182
IRX5	-1.84028
VAV3	-1.87143
ID2	-2.63113
