# Supplementary material for: The Inflammatory Transcription Factors NFκB, STAT1 and STAT3 Drive Age-Associated Transcriptional Changes in the Human Kidney
Source: PLoS Genet. 2015 Dec 17;11(12):e1005734. doi: 10.1371/journal.pgen.1005734 (PMC4682820; doi:10.1371/journal.pgen.1005734)
Supplement: S6 Table — (XLS) [file pgen.1005734.s015.xls]

## Sheet: EMT & Collagen genes
EMT-related genes
Genea	Log2FC (TNF vs. control)b	P-valuec
SNAI2	1.29944	0.00162075
HMGA2	0.413584	0.00327472
TWIST1	0.914992	0.00352313
SMAD3	0.689074	0.00405328
VIM	0.197486	0.0111037
ZEB2	1.97828	0.0214938
Collagen genes
COL4A1	0.756081	0.000607405
COL7A1	0.742495	0.00618624
COL16A1	0.486098	0.000219371
COL6A1	0.450168	0.00378845
COL4A2	0.415503	0.0455128
COL6A2	0.387075	0.0175268
COL12A1	0.277238	0.226344
COL14A1	0.244636	0.326208
COL22A1	0.22407	0.499498
COL27A1	0.169654	0.433502
COL4A5	0.113293	0.52411
COL18A1	0.0787677	0.418292
COL8A1	0.073728	0.623958
COL8A2	-0.046187	0.713628
