# Supplementary material for: The Inflammatory Transcription Factors NFκB, STAT1 and STAT3 Drive Age-Associated Transcriptional Changes in the Human Kidney
Source: PLoS Genet. 2015 Dec 17;11(12):e1005734. doi: 10.1371/journal.pgen.1005734 (PMC4682820; doi:10.1371/journal.pgen.1005734)
Supplement: S7 Table — (XLS) [file pgen.1005734.s016.xls]

## Sheet: Macrophage response signature
Genea	Average log2FC macrophage CM vs. controlb
TM4SF1	8.30208
SOD2	5.1
CCL2	4.1586
IL6	4.14814
CXCL2	4.05524
LEPREL1	3.64522
CDCP1	3.50307
LMCD1	3.20619
PLAU	2.93187
IER3	2.93
PTPRE	2.89696
SOCS3	2.82588
BIRC3	2.77162
PRKCH	2.72214
MT1G	2.63531
SERPINE1	2.5884
ITGB3	2.55686
DUSP5	2.49423
MAFF	2.47923
MT1X	2.33991
FGF2	2.33776
PLEK2	2.28575
TMEM2	2.24252
PRKCH	2.24252
C3orf52	2.23544
CSRP2	2.2158
JUNB	2.21577
F2RL1	2.14581
NAMPT	2.07759
OAS3	2.02867
TGM2	1.96256
PIK3CD	1.96209
STEAP1	1.95688
TMEM132A	1.95286
SLC39A14	1.92382
TMEM158	1.90003
CD82	1.81306
CA12	1.78924
SLITRK4	1.78802
IFI30	1.77927
SLC22A4	1.77045
NRG1	1.76128
GBP1	1.70767
SPP1	1.68673
MAPK13	1.67337
TNIP1	1.62023
KIAA0247	1.58971
RUNX1	1.5567
SQRDL	1.53522
LAMC2	1.51531
IFNAR2	1.4395
GPR56	1.39917
GLIS3	1.38719
NFKB2	1.31523
SGK1	1.27595
ITGA5	1.24359
BCL3	1.22126
HIBCH	1.21218
APOC1	1.14731
UGCG	1.12076
ERN1	1.05028
DAB2	1.03874
ZFAND5	0.985563
AHNAK	0.886833
JAGN1	-0.735095
FAM175A	-0.897695
SLC2A4RG	-0.997688
SDC2	-1.02698
CXXC5	-1.04803
MITF	-1.07439
CNKSR3	-1.0805
EHBP1	-1.24127
PIR	-1.26142
PLEKHG3	-1.28707
PPP1R3C	-1.28709
CRABP2	-1.33514
MYLIP	-1.59556
