# Supplementary material for: The Inflammatory Transcription Factors NFκB, STAT1 and STAT3 Drive Age-Associated Transcriptional Changes in the Human Kidney
Source: PLoS Genet. 2015 Dec 17;11(12):e1005734. doi: 10.1371/journal.pgen.1005734 (PMC4682820; doi:10.1371/journal.pgen.1005734)
Supplement: S8 Table — (XLS) [file pgen.1005734.s017.xls]

## Sheet: NFKB1 SNP ENCODE data
SNP rsIDa	Geneb	P-value GFRc	R2 with lead SNPd	Dnase I HS site?e	H3K27ac peakf	H3Kme1 peakg	H3Kme3 peakh	TF ChIP-seq peaki	cis eQTL in blood? (Westra et al. 2013)j
rs12509403	NFKB1	4.4e-05	Lead	No	No	No	No	No	Yes
rs4648068	NFKB1	0.00017	0.965	No	No	No	No	No	Yes
rs3774963	NFKB1	0.00017	0.965	Yes	Yes	No	No	No	Yes
rs3755867	NFKB1	0.00018	0.931	No	No	No	No	No	Yes
rs4648055	NFKB1	0.00048	0.86	Yes	No	No	Yes	Yes (Fos)	Yes
rs11722146	NFKB1	0.00059	0.86	No	Yes	No	No	No	Yes
rs11723120	NFKB1	0.00072	0.86	No	No	No	No	No	Yes
rs1598859	NFKB1	0.00081	0.838	No	Yes	No	Yes	No	Yes
rs3774959	NFKB1	0.001	0.838	No	No	No	No	No	Yes
rs4648133	NFKB1	0.0003	0.827	No	Yes	No	Yes	No	Yes
